# Supplementary material for: Comparative Genomics of Clinical and Environmental Isolates of Vibrio spp. of Colombia: Implications of Traits Associated with Virulence and Resistance
Source: Pathogens. 2021 Dec 10;10(12):1605. doi: 10.3390/pathogens10121605 (PMC8706872; doi:10.3390/pathogens10121605)
Supplement: Supplementary file 1 [file pathogens-10-01605-s001.zip]

Archive with 2 entries (2 files):
- FigureS1,S2.pdf
- TableS1,S2,S3,S4,S5.pdf
